# Supplementary material for: Data on cytotoxicity of plant essential oils in A549 and Detroit 551 cells
Source: Data Brief. 2020 Aug 16;32:106186. doi: 10.1016/j.dib.2020.106186 (PMC7452582; doi:10.1016/j.dib.2020.106186)
Supplement: Supplementary file 1 [file mmc1.xml]

<?xml version="1.0" encoding="utf-8" standalone="no"?>
<data>
  <datasets>
    <author>ebjeung@chungbuk.ac.kr</author>
    <type>0</type>
    <dataset>
      <value>6</value>
      <reason>Other (please explain)</reason>
      <comments>The raw data is available as a supplementary data file to this article.</comments>
    </dataset>
  </datasets>
</data>
